# Supplementary material for: Direct Observation of Biaxial Nematic Order in Auxetic Liquid Crystal Elastomers
Source: Materials (Basel). 2022 Dec 31;16(1):393. doi: 10.3390/ma16010393 (PMC9822019; doi:10.3390/ma16010393)
Supplement: Supplementary file 1 [file materials-16-00393-s001.zip]

Archive with 1 entries (1 files):
- materials-2106105-supplementary.avi
